# Supplementary material for: Cost-Effectiveness of Pitavastatin in Dyslipidemia: A Systematic Review
Source: Healthcare (Basel). 2026 Jun 25;14(13):1847. doi: 10.3390/healthcare14131847 (PMC13361831; doi:10.3390/healthcare14131847)
Supplement: Supplementary file 1 [file healthcare-14-01847-s001.zip]

Archive with 1 entries (1 files):
- healthcare-4277955-supplementary.pdf
